# Supplementary material for: Pseudomonas intra-genus competition determines the protective function of synthetic bacterial communities in Arabidopsis thaliana
Source: PLoS Biol. 2025 Jul 15;23(7):e3002882. doi: 10.1371/journal.pbio.3002882 (PMC12262851; doi:10.1371/journal.pbio.3002882)
Supplement: S1 Data — (XLSX) [file pbio.3002882.s023.xlsx]

## Sheet: Overview
Data Tables for Amrhein et al.
Includes for each figure indicated in the tabs the sample name and data used to generate the plots in the respective figures.

## Sheet: 1B
control_MS	control_AtSC5	control_LjSC5	control_AtSC6	control_LjSC6	R401wt_MS	R401wt_AtSC5	R401wt_LjSC5	R401wt_AtSC6	R401wt_LjSC6	R401mut_MS	R401mut_AtSC5	R401mut_LjSC5	R401mut_AtSC6	R401mut_LjSC6
20.9	13.3	14.1	23.3	16.7	4.7	7.5	22.9	7.1	23.5	7.3	16.2	29.1	9.9	28.7
19	19.9	23.6	21.4	14.5	5.8	3.9	8.4	7.5	14	7.1	25.5	18.9	13.5	11.3
15.7	15.8	16.4	22.3	11.5	3.1	2.9	20.2	5.4	12.9	4.5	13	15.7	9.8	28.5
19.3	27	27.6	20.1	19	4.1	6.4	5	6	17.5	5.7	24.8	21.4	9.5	28.6
16.4	17.3	18.8	11.8	20.4	5	8.2	19.1	5.9	24.9	5.1	22.7	21.4	7.4	18.2
17	20.3	25.4	21.8	18	1.3	6.1	15.2	6	26.4	3.7	15.3	17.6	3.9	17.1
14.2	20.5	15.9	7.9	8.9	5.9	8.2	20.8	8.1	21.4	5.2	19.4	17.6	6.2	17.2
17.7	29.1	21.1	26.6	14.4	3.1	4.8	22.8	6.5	14.3	5.8	5.4	12.8	40	11.2
23.3	17.2	17.5	11.1	12.6	5.9	6.8	19.3	3.3	15.3	7.3	6.8	12.8	11.7	26.2
15.5	8.5	11.6	11.3	14.7	2.7	4.7	29	5.4	15.3	7.3	8.8	11.3	22.9	21.4
15.4	18.2	10.3	19.3	20.6	4.7	6.1	16.8	11.7	23.3	3.6	10.4	7.5	21.7	15
13.8	15.7	18.7	22.2	17.5	2.2	7.9	8	4.3	20.1	5	5.4	25.2	2.3	10.4
8.7	22.6	8.9	23.3	21.9	1.2	7.5	7.7	6.5	26.1	6.2	6	23.7	3.2	14.4
14.5	5.8	20.6	8.2	19.7	0.3	8.5	6.1	5.9	23	8.1	6.9	15	2.5	19.3
9.5	7.3	14.5	13.3	5.8	1.5	4.8	6.7	6.1	5.7	6.2	7.2	17.3	8.1	20.3
5.8	20.1	27.1	24.4	21.9	6	7.6	11.7	6.3	23.2	6.2	21.3	20	35.5	13.7
13.9	19.1	23.5	15.3	22.1	6.2	2.2	26.1	11.3	24	5	19.2	25.6	13.6	21.9
8.9	22.3	25	14.2	18.4	0.8	6.7	18.5	4	27.3	6.5	17.2	19.9	36.9	24.1
24.6	17	11	14.6	15.4	4.3	3.9	15.8	8.6	22.6	4.1	21.7	9.4	15.2	20.8
17.8	19.6	22.1	27.9	16.6	4.7	10.7	14.4	8.7	20.5	5.6	26.2	18.7	11.6	20.5
17.6	11.4	23.8	23.6	20.4	3.3	0.1	18.8	10.6	15.7	9.1	24.9	32.2	7.7	19.2
22.8	17.3	14.7	20.5	15.4	6.9	5	8.3	5.9	21.4	7.1	29.7	26.5	7.5	17.7
17.7	24.9	26.1	20.9	21.2	2	7.1	5.8	8	13.4	4.2	25	14.3	5.2	20.5
16.9	23.9	23.4	15.8	16.8	4.4	12.2	7.7	5.4	17.9	6	8.9	9.7	23	19.4
20.6	24.8	16.4	13.2	20.4	2.5	9.1	24.6	9.2	22.7	10.1	6.8	19.7	16.9	27.5
17.6	12.9	13	15	13	3.2	9.9	8.6	4.2	11.2	6.8	6.9	24.5	25.8	25.7
10.3	15	16.2	7.5	14.3	2.1	6.8	10.9	3.2	23.9	6.9	11.8	19.7	12.1	13.5
13.2	17.7	16.5	28.6	21	2.4	5.3	23.1	5.1		9.2	6.3	16.5	10.2	21.1
16.8	15	9.5			2.2	6.7	27.7	13.5		4.8	20.3	15.3	22.4
9.8	23.3	11.4			2	5.8	20.7	2.9			24.9	12.6	6.1
	20.7					9.7	17.5	3.5				25.3
							21.5

## Sheet: 1C
R401wt_MS	R401wt_At5	R401wt_Lj5	R401wt_At6	R401wt_Lj6
333.333	362.162	0	63.1579	16
711.111	529.73	9.52381	63.1579	16
1011.11	716.19	0	39.0244	93.75
1933.33	342.857	10.5263	9.7561	62.5
1347.37	555.556	14.5455	57.1429	25
2150.88	944.444	29.0909	14.2857	25
1917.46	266.667	15.0943	68.2927	0
2406.35	204.762	22.6415	97.561	0

## Sheet: 1D
family	strain	halo
Alcaligenaceae	AtRoot83	0
Alcaligenaceae	AtRoot83	0
Alcaligenaceae	AtRoot83	0
Alcaligenaceae	AtRoot83	0
Alcaligenaceae	AtRoot83mut	0
Alcaligenaceae	AtRoot83mut	0
Alcaligenaceae	AtRoot83mut	0
Alcaligenaceae	AtRoot83mut	0
Bacillaceae	AtRoot131	0
Bacillaceae	AtRoot131	0
Bacillaceae	AtRoot131	0
Bacillaceae	AtRoot131	0
Bacillaceae	AtRoot131mut	0
Bacillaceae	AtRoot131mut	0
Bacillaceae	AtRoot131mut	0
Bacillaceae	AtRoot131mut	0
Bradyrhizobiaceae	AtRoot123D2	36
Bradyrhizobiaceae	AtRoot123D2	35
Bradyrhizobiaceae	AtRoot123D2	37
Bradyrhizobiaceae	AtRoot123D2	35
Bradyrhizobiaceae	AtRoot123D2mut	15
Bradyrhizobiaceae	AtRoot123D2mut	13
Bradyrhizobiaceae	AtRoot123D2mut	15
Bradyrhizobiaceae	AtRoot123D2mut	14
Caulobacteraceae	AtRoot77	20
Caulobacteraceae	AtRoot77	19
Caulobacteraceae	AtRoot77	20
Caulobacteraceae	AtRoot77	21
Caulobacteraceae	AtRoot77mut	15
Caulobacteraceae	AtRoot77mut	16
Caulobacteraceae	AtRoot77mut	17
Caulobacteraceae	AtRoot77mut	17
Comamonadaceae	AtRoot29	55.1
Comamonadaceae	AtRoot29	55.2
Comamonadaceae	AtRoot29	55.3
Comamonadaceae	AtRoot29	55.4
Comamonadaceae	AtRoot29mut	0
Comamonadaceae	AtRoot29mut	0
Comamonadaceae	AtRoot29mut	0
Comamonadaceae	AtRoot29mut	0
Flavobacteriaceae	AtRoot935	15
Flavobacteriaceae	AtRoot935	16
Flavobacteriaceae	AtRoot935	16
Flavobacteriaceae	AtRoot935	15
Flavobacteriaceae	AtRoot935mut	11
Flavobacteriaceae	AtRoot935mut	11
Flavobacteriaceae	AtRoot935mut	11
Flavobacteriaceae	AtRoot935mut	10
Hyphomicrobiaceae	AtRoot685	42
Hyphomicrobiaceae	AtRoot685	45
Hyphomicrobiaceae	AtRoot685	45
Hyphomicrobiaceae	AtRoot685	46
Hyphomicrobiaceae	AtRoot685mut	17
Hyphomicrobiaceae	AtRoot685mut	14
Hyphomicrobiaceae	AtRoot685mut	17
Hyphomicrobiaceae	AtRoot685mut	18
Intrasporangiaceae	AtRoot101	25
Intrasporangiaceae	AtRoot101	24
Intrasporangiaceae	AtRoot101	26
Intrasporangiaceae	AtRoot101	24
Intrasporangiaceae	AtRoot101mut	25
Intrasporangiaceae	AtRoot101mut	23
Intrasporangiaceae	AtRoot101mut	25
Intrasporangiaceae	AtRoot101mut	25
Microbacteriaceae	AtRoot61	30
Microbacteriaceae	AtRoot61	33
Microbacteriaceae	AtRoot61	35
Microbacteriaceae	AtRoot61	35
Microbacteriaceae	AtRoot61mut	18
Microbacteriaceae	AtRoot61mut	17
Microbacteriaceae	AtRoot61mut	15
Microbacteriaceae	AtRoot61mut	19
Mycobacteriaceae	AtRoot265	20
Mycobacteriaceae	AtRoot265	19
Mycobacteriaceae	AtRoot265	17
Mycobacteriaceae	AtRoot265	17
Mycobacteriaceae	AtRoot265mut	0
Mycobacteriaceae	AtRoot265mut	0
Mycobacteriaceae	AtRoot265mut	0
Mycobacteriaceae	AtRoot265mut	0
Oxalobacteraceae	AtRoot418	13.755
Oxalobacteraceae	AtRoot418	15.537
Oxalobacteraceae	AtRoot418	14.028
Oxalobacteraceae	AtRoot418	13.304
Oxalobacteraceae	AtRoot418mut	0
Oxalobacteraceae	AtRoot418mut	0
Oxalobacteraceae	AtRoot418mut	0
Oxalobacteraceae	AtRoot418mut	0
Phyllobacteriaceae	AtRoot695	55
Phyllobacteriaceae	AtRoot695	55
Phyllobacteriaceae	AtRoot695	55
Phyllobacteriaceae	AtRoot695	55
Phyllobacteriaceae	AtRoot695mut	30
Phyllobacteriaceae	AtRoot695mut	35
Phyllobacteriaceae	AtRoot695mut	32
Phyllobacteriaceae	AtRoot695mut	29
Pseudomonadaceae	AtRoot68	10
Pseudomonadaceae	AtRoot68	11
Pseudomonadaceae	AtRoot68	9
Pseudomonadaceae	AtRoot68	9
Pseudomonadaceae	AtRoot68mut	0
Pseudomonadaceae	AtRoot68mut	0
Pseudomonadaceae	AtRoot68mut	0
Pseudomonadaceae	AtRoot68mut	0
Rhizobiaceae	AtRoot142	11
Rhizobiaceae	AtRoot142	10
Rhizobiaceae	AtRoot142	10
Rhizobiaceae	AtRoot142	9
Rhizobiaceae	AtRoot142mut	0
Rhizobiaceae	AtRoot142mut	0
Rhizobiaceae	AtRoot142mut	0
Rhizobiaceae	AtRoot142mut	0
Streptomycetaceae	AtRoot1310	28
Streptomycetaceae	AtRoot1310	27
Streptomycetaceae	AtRoot1310	23
Streptomycetaceae	AtRoot1310	25
Streptomycetaceae	AtRoot1310mut	0
Streptomycetaceae	AtRoot1310mut	0
Streptomycetaceae	AtRoot1310mut	0
Streptomycetaceae	AtRoot1310mut	0
Xanthomonadaceae	AtRoot480	32
Xanthomonadaceae	AtRoot480	31
Xanthomonadaceae	AtRoot480	30
Xanthomonadaceae	AtRoot480	31
Xanthomonadaceae	AtRoot480mut	16
Xanthomonadaceae	AtRoot480mut	17
Xanthomonadaceae	AtRoot480mut	17
Xanthomonadaceae	AtRoot480mut	17
Sphingomonadaceae	AtRoot720	24
Sphingomonadaceae	AtRoot720	22
Sphingomonadaceae	AtRoot720	20
Sphingomonadaceae	AtRoot720	20
Sphingomonadaceae	AtRoot720mut	0
Sphingomonadaceae	AtRoot720mut	0
Sphingomonadaceae	AtRoot720mut	0
Sphingomonadaceae	AtRoot720mut	0
Alcaligenaceae	LjRoot1	0
Alcaligenaceae	LjRoot1	0
Alcaligenaceae	LjRoot1	0
Alcaligenaceae	LjRoot1	0
Alcaligenaceae	LjRoot1mut	0
Alcaligenaceae	LjRoot1mut	0
Alcaligenaceae	LjRoot1mut	0
Alcaligenaceae	LjRoot1mut	0
Bacillaceae	LjRoot5	25
Bacillaceae	LjRoot5	22
Bacillaceae	LjRoot5	23
Bacillaceae	LjRoot5	24
Bacillaceae	LjRoot5mut	13
Bacillaceae	LjRoot5mut	14
Bacillaceae	LjRoot5mut	13
Bacillaceae	LjRoot5mut	13
Bradyrhizobiaceae	LjRoot52	17
Bradyrhizobiaceae	LjRoot52	17
Bradyrhizobiaceae	LjRoot52	18
Bradyrhizobiaceae	LjRoot52	17
Bradyrhizobiaceae	LjRoot52mut	15
Bradyrhizobiaceae	LjRoot52mut	15
Bradyrhizobiaceae	LjRoot52mut	13
Caulobacteraceae	LjRoot17	14
Caulobacteraceae	LjRoot17	15
Caulobacteraceae	LjRoot17	15
Caulobacteraceae	LjRoot17	15
Caulobacteraceae	LjRoot17mut	0
Caulobacteraceae	LjRoot17mut	0
Caulobacteraceae	LjRoot17mut	0
Caulobacteraceae	LjRoot17mut	0
Comamonadaceae	LjRoot72	14
Comamonadaceae	LjRoot72	15
Comamonadaceae	LjRoot72	15
Comamonadaceae	LjRoot72	14
Comamonadaceae	LjRoot72mut	0
Comamonadaceae	LjRoot72mut	0
Comamonadaceae	LjRoot72mut	0
Comamonadaceae	LjRoot72mut	0
Flavobacteriaceae	LjRoot82	11
Flavobacteriaceae	LjRoot82	10.5
Flavobacteriaceae	LjRoot82	10
Flavobacteriaceae	LjRoot82	11.5
Flavobacteriaceae	LjRoot82mut	11
Flavobacteriaceae	LjRoot82mut	11
Flavobacteriaceae	LjRoot82mut	11
Flavobacteriaceae	LjRoot82mut	11
Hyphomicrobiaceae	LjRoot222	41
Hyphomicrobiaceae	LjRoot222	38
Hyphomicrobiaceae	LjRoot222	38
Hyphomicrobiaceae	LjRoot222	39
Hyphomicrobiaceae	LjRoot222mut	20
Hyphomicrobiaceae	LjRoot222mut	19
Hyphomicrobiaceae	LjRoot222mut	21
Hyphomicrobiaceae	LjRoot222mut	20
Intrasporangiaceae	LjRoot24	45
Intrasporangiaceae	LjRoot24	43
Intrasporangiaceae	LjRoot24	44
Intrasporangiaceae	LjRoot24	43
Intrasporangiaceae	LjRoot24mut	40
Intrasporangiaceae	LjRoot24mut	39
Intrasporangiaceae	LjRoot24mut	41
Intrasporangiaceae	LjRoot24mut	39
Microbacteriaceae	LjRoot44	16
Microbacteriaceae	LjRoot44	18
Microbacteriaceae	LjRoot44	17
Microbacteriaceae	LjRoot44	18
Microbacteriaceae	LjRoot44mut	14
Microbacteriaceae	LjRoot44mut	13
Microbacteriaceae	LjRoot44mut	13
Microbacteriaceae	LjRoot44mut	14
Mycobacteriaceae	LjRoot80	50.1
Mycobacteriaceae	LjRoot80	50.2
Mycobacteriaceae	LjRoot80	50.3
Mycobacteriaceae	LjRoot80	50.4
Mycobacteriaceae	LjRoot80mut	0
Mycobacteriaceae	LjRoot80mut	0
Mycobacteriaceae	LjRoot80mut	0
Mycobacteriaceae	LjRoot80mut	0
Oxalobacteraceae	LjRoot33	26
Oxalobacteraceae	LjRoot33	26
Oxalobacteraceae	LjRoot33	27
Oxalobacteraceae	LjRoot33	26
Oxalobacteraceae	LjRoot33mut	19
Oxalobacteraceae	LjRoot33mut	19
Oxalobacteraceae	LjRoot33mut	18
Oxalobacteraceae	LjRoot33mut	19
Phyllobacteriaceae	LjNodule218	50
Phyllobacteriaceae	LjNodule218	50
Phyllobacteriaceae	LjNodule218	50
Phyllobacteriaceae	LjNodule218	50
Phyllobacteriaceae	LjNodule218mut	35
Phyllobacteriaceae	LjNodule218mut	34
Phyllobacteriaceae	LjNodule218mut	30
Phyllobacteriaceae	LjNodule218mut	32
Pseudomonadaceae	LjRoot59	0
Pseudomonadaceae	LjRoot59	0
Pseudomonadaceae	LjRoot59	0
Pseudomonadaceae	LjRoot59	0
Pseudomonadaceae	LjRoot59mut	0
Pseudomonadaceae	LjRoot59mut	0
Pseudomonadaceae	LjRoot59mut	0
Pseudomonadaceae	LjRoot59mut	0
Rhizobiaceae	LjRoot46	14
Rhizobiaceae	LjRoot46	16
Rhizobiaceae	LjRoot46	16
Rhizobiaceae	LjRoot46	16
Rhizobiaceae	LjRoot46mut	0
Rhizobiaceae	LjRoot46mut	0
Rhizobiaceae	LjRoot46mut	0
Rhizobiaceae	LjRoot46mut	0
Streptomycetaceae	LjRoot303	30
Streptomycetaceae	LjRoot303	28
Streptomycetaceae	LjRoot303	31
Streptomycetaceae	LjRoot303	32
Streptomycetaceae	LjRoot303mut	0
Streptomycetaceae	LjRoot303mut	0
Streptomycetaceae	LjRoot303mut	0
Streptomycetaceae	LjRoot303mut	0
Xanthomonadaceae	LjRoot60	20
Xanthomonadaceae	LjRoot60	21
Xanthomonadaceae	LjRoot60	23
Xanthomonadaceae	LjRoot60	23
Xanthomonadaceae	LjRoot60mut	15
Xanthomonadaceae	LjRoot60mut	13
Xanthomonadaceae	LjRoot60mut	16
Xanthomonadaceae	LjRoot60mut	15
Sphingomonadaceae	LjRoot262	31
Sphingomonadaceae	LjRoot262	29
Sphingomonadaceae	LjRoot262	30
Sphingomonadaceae	LjRoot262	30
Sphingomonadaceae	LjRoot262mut	26
Sphingomonadaceae	LjRoot262mut	27
Sphingomonadaceae	LjRoot262mut	29
Sphingomonadaceae	LjRoot262mut	27

## Sheet: 2A
Sample	PCoA1	PCoA2
ctrl.at6.1	-0.229387	-0.0572752
ctrl.at6.2	-0.252442	-0.00892989
ctrl.at6.3	-0.224767	-0.0118377
ctrl.at6.4	-0.160908	-0.00401756
ctrl.at6.5	-0.206586	-0.0397328
ctrl.at6.6	-0.235434	-0.0227626
ctrl.at6.8	-0.327785	-0.0540363
ctrl.lj6.1	0.195085	0.0486444
ctrl.lj6.2	0.224374	0.0614935
ctrl.lj6.3	0.226553	0.00321116
ctrl.lj6.4	0.230274	0.0528123
ctrl.lj6.5	0.18386	-0.0320757
ctrl.lj6.6	0.0968802	-0.0571667
ctrl.lj6.7	0.231976	0.0360597
ctrl.lj6.8	0.260263	0.0830291
r401wt.at6.1	-0.0755026	0.158472
r401wt.at6.2	-0.0818797	0.179149
r401wt.at6.3	-0.0574129	0.136716
r401wt.at6.4	-0.131159	0.134834
r401wt.at6.5	-0.202535	0.063884
r401wt.at6.6	-0.145222	0.118205
r401wt.at6.7	-0.194287	0.0779929
r401wt.at6.8	-0.194671	0.0702521
r401wt.lj6.1	0.128679	-0.223334
r401wt.lj6.2	0.120637	-0.292594
r401wt.lj6.3	0.142343	-0.18851
r401wt.lj6.4	0.0402658	-0.238743
r401wt.lj6.5	0.246268	0.0142656
r401wt.lj6.6	0.254721	0.0701211
r401wt.lj6.7	0.27575	0.1279
r401wt.lj6.8	0.280295	0.0468618
r401mut.at6.1	-0.260664	0.00221111
r401mut.at6.2	-0.285198	0.00570337
r401mut.at6.3	-0.363468	-0.0159684
r401mut.at6.4	-0.12679	0.0657957
r401mut.at6.5	-0.257291	-0.0625554
r401mut.at6.6	-0.351306	-0.0525187
r401mut.at6.8	-0.272518	-0.0419768
r401mut.lj6.1	0.112651	-0.0998817
r401mut.lj6.2	0.18753	0.0223229
r401mut.lj6.3	0.194417	0.0585798
r401mut.lj6.4	0.286184	0.0823796
r401mut.lj6.5	0.127683	-0.131322
r401mut.lj6.6	0.186544	-0.0174332
r401mut.lj6.7	0.218908	0.0181931
r401mut.lj6.8	0.18507	-0.0864177

## Sheet: 2B
Strain	Sample	RA			Strain	Sample	RA
AtRoot83	ctrl.at6.1	0.00212742			LjRoot1	ctrl.lj6.1	0.0378619
AtRoot131	ctrl.at6.1	0			LjRoot5	ctrl.lj6.1	0
AtRoot123D2	ctrl.at6.1	0			LjRoot52	ctrl.lj6.1	0.00734967
AtRoot77	ctrl.at6.1	0.000223939			LjRoot17	ctrl.lj6.1	0
AtRoot29	ctrl.at6.1	0			LjRoot72	ctrl.lj6.1	0.018931
AtRoot935	ctrl.at6.1	0.233456			LjRoot82	ctrl.lj6.1	0.469265
AtRoot685	ctrl.at6.1	0			LjRoot16	ctrl.lj6.1	0
AtRoot101	ctrl.at6.1	0.190572			LjRoot24	ctrl.lj6.1	0.00178174
AtRoot61	ctrl.at6.1	0			LjRoot44	ctrl.lj6.1	0.0367483
AtRoot265	ctrl.at6.1	0.0136603			LjRoot80	ctrl.lj6.1	0.00579065
AtRoot418	ctrl.at6.1	0.0425484			LjRoot33	ctrl.lj6.1	0.162806
AtRoot695	ctrl.at6.1	0.0164595			LjNodule218	ctrl.lj6.1	0
AtRoot68	ctrl.at6.1	0.398724			LjRoot59	ctrl.lj6.1	0.224053
AtRoot142	ctrl.at6.1	0.000895756			LjRoot46	ctrl.lj6.1	0.014922
AtRoot1310	ctrl.at6.1	0.00492666			LjRoot303	ctrl.lj6.1	0
AtRoot480	ctrl.at6.1	0.0376218			LjRoot60	ctrl.lj6.1	0.0155902
AtRoot83	ctrl.at6.2	0.00142959			LjRoot1	ctrl.lj6.2	0.0380822
AtRoot131	ctrl.at6.2	0			LjRoot5	ctrl.lj6.2	0
AtRoot123D2	ctrl.at6.2	0			LjRoot52	ctrl.lj6.2	0.0133515
AtRoot77	ctrl.at6.2	0.000536097			LjRoot17	ctrl.lj6.2	0
AtRoot29	ctrl.at6.2	0			LjRoot72	ctrl.lj6.2	0.0168411
AtRoot935	ctrl.at6.2	0.265189			LjRoot82	ctrl.lj6.2	0.496283
AtRoot685	ctrl.at6.2	0			LjRoot16	ctrl.lj6.2	0
AtRoot101	ctrl.at6.2	0.173874			LjRoot24	ctrl.lj6.2	0
AtRoot61	ctrl.at6.2	0			LjRoot44	ctrl.lj6.2	0.0159308
AtRoot265	ctrl.at6.2	0.00947105			LjRoot80	ctrl.lj6.2	0.00561372
AtRoot418	ctrl.at6.2	0			LjRoot33	ctrl.lj6.2	0.167501
AtRoot695	ctrl.at6.2	0.0209078			LjNodule218	ctrl.lj6.2	0
AtRoot68	ctrl.at6.2	0.406719			LjRoot59	ctrl.lj6.2	0.20437
AtRoot142	ctrl.at6.2	0.00107219			LjRoot46	ctrl.lj6.2	0.0336823
AtRoot1310	ctrl.at6.2	0.0146533			LjRoot303	ctrl.lj6.2	0
AtRoot480	ctrl.at6.2	0.0232309			LjRoot60	ctrl.lj6.2	0.00106205
AtRoot83	ctrl.at6.3	0.00227943			LjRoot1	ctrl.lj6.3	0.0441395
AtRoot131	ctrl.at6.3	0			LjRoot5	ctrl.lj6.3	0
AtRoot123D2	ctrl.at6.3	0			LjRoot52	ctrl.lj6.3	0.00710861
AtRoot77	ctrl.at6.3	0.00120676			LjRoot17	ctrl.lj6.3	0.00033063
AtRoot29	ctrl.at6.3	0			LjRoot72	ctrl.lj6.3	0.0241362
AtRoot935	ctrl.at6.3	0.268705			LjRoot82	ctrl.lj6.3	0.398082
AtRoot685	ctrl.at6.3	0			LjRoot16	ctrl.lj6.3	0
AtRoot101	ctrl.at6.3	0.177393			LjRoot24	ctrl.lj6.3	0
AtRoot61	ctrl.at6.3	0			LjRoot44	ctrl.lj6.3	0.0178542
AtRoot265	ctrl.at6.3	0.00603379			LjRoot80	ctrl.lj6.3	0.00479418
AtRoot418	ctrl.at6.3	0			LjRoot33	ctrl.lj6.3	0.228633
AtRoot695	ctrl.at6.3	0.0155538			LjNodule218	ctrl.lj6.3	0
AtRoot68	ctrl.at6.3	0.432019			LjRoot59	ctrl.lj6.3	0.210117
AtRoot142	ctrl.at6.3	0.00563154			LjRoot46	ctrl.lj6.3	0.0142172
AtRoot1310	ctrl.at6.3	0.00294985			LjRoot303	ctrl.lj6.3	0
AtRoot480	ctrl.at6.3	0.023867			LjRoot60	ctrl.lj6.3	0.00479418
AtRoot83	ctrl.at6.4	0.00214797			LjRoot1	ctrl.lj6.4	0.0247952
AtRoot131	ctrl.at6.4	0			LjRoot5	ctrl.lj6.4	0
AtRoot123D2	ctrl.at6.4	0			LjRoot52	ctrl.lj6.4	0.00531326
AtRoot77	ctrl.at6.4	0			LjRoot17	ctrl.lj6.4	0
AtRoot29	ctrl.at6.4	0.000238663			LjRoot72	ctrl.lj6.4	0.0174895
AtRoot935	ctrl.at6.4	0.290692			LjRoot82	ctrl.lj6.4	0.480186
AtRoot685	ctrl.at6.4	0			LjRoot16	ctrl.lj6.4	0
AtRoot101	ctrl.at6.4	0.138902			LjRoot24	ctrl.lj6.4	0.00110693
AtRoot61	ctrl.at6.4	0			LjRoot44	ctrl.lj6.4	0.0478193
AtRoot265	ctrl.at6.4	0.00668258			LjRoot80	ctrl.lj6.4	0.00575603
AtRoot418	ctrl.at6.4	0			LjRoot33	ctrl.lj6.4	0.193934
AtRoot695	ctrl.at6.4	0.0198091			LjNodule218	ctrl.lj6.4	0
AtRoot68	ctrl.at6.4	0.389737			LjRoot59	ctrl.lj6.4	0.191942
AtRoot142	ctrl.at6.4	0.0102625			LjRoot46	ctrl.lj6.4	0.0168253
AtRoot1310	ctrl.at6.4	0.000477327			LjRoot303	ctrl.lj6.4	0
AtRoot480	ctrl.at6.4	0.0174224			LjRoot60	ctrl.lj6.4	0.0130618
AtRoot83	ctrl.at6.5	0.00117716			LjRoot1	ctrl.lj6.5	0.0553909
AtRoot131	ctrl.at6.5	0			LjRoot5	ctrl.lj6.5	0
AtRoot123D2	ctrl.at6.5	0			LjRoot52	ctrl.lj6.5	0.00638249
AtRoot77	ctrl.at6.5	0			LjRoot17	ctrl.lj6.5	0
AtRoot29	ctrl.at6.5	0			LjRoot72	ctrl.lj6.5	0.0433098
AtRoot935	ctrl.at6.5	0.265745			LjRoot82	ctrl.lj6.5	0.38842
AtRoot685	ctrl.at6.5	0			LjRoot16	ctrl.lj6.5	0
AtRoot101	ctrl.at6.5	0.200265			LjRoot24	ctrl.lj6.5	0
AtRoot61	ctrl.at6.5	0			LjRoot44	ctrl.lj6.5	0.00433098
AtRoot265	ctrl.at6.5	0.0332549			LjRoot80	ctrl.lj6.5	0.00524276
AtRoot418	ctrl.at6.5	0			LjRoot33	ctrl.lj6.5	0.229998
AtRoot695	ctrl.at6.5	0.0447322			LjNodule218	ctrl.lj6.5	0
AtRoot68	ctrl.at6.5	0.342996			LjRoot59	ctrl.lj6.5	0.248689
AtRoot142	ctrl.at6.5	0.00235433			LjRoot46	ctrl.lj6.5	0.0150444
AtRoot1310	ctrl.at6.5	0.00338434			LjRoot303	ctrl.lj6.5	0
AtRoot480	ctrl.at6.5	0.0114773			LjRoot60	ctrl.lj6.5	0.00136768
AtRoot83	ctrl.at6.6	0.0041866			LjRoot1	ctrl.lj6.6	0.0719334
AtRoot131	ctrl.at6.6	0			LjRoot5	ctrl.lj6.6	0
AtRoot123D2	ctrl.at6.6	0			LjRoot52	ctrl.lj6.6	0.00959112
AtRoot77	ctrl.at6.6	0			LjRoot17	ctrl.lj6.6	0
AtRoot29	ctrl.at6.6	0			LjRoot72	ctrl.lj6.6	0.00731954
AtRoot935	ctrl.at6.6	0.259689			LjRoot82	ctrl.lj6.6	0.327865
AtRoot685	ctrl.at6.6	0			LjRoot16	ctrl.lj6.6	0
AtRoot101	ctrl.at6.6	0.205024			LjRoot24	ctrl.lj6.6	0.0005048
AtRoot61	ctrl.at6.6	0			LjRoot44	ctrl.lj6.6	0.0270066
AtRoot265	ctrl.at6.6	0.0160287			LjRoot80	ctrl.lj6.6	0.00353357
AtRoot418	ctrl.at6.6	0			LjRoot33	ctrl.lj6.6	0.193841
AtRoot695	ctrl.at6.6	0.0135167			LjNodule218	ctrl.lj6.6	0
AtRoot68	ctrl.at6.6	0.37512			LjRoot59	ctrl.lj6.6	0.308682
AtRoot142	ctrl.at6.6	0.00239234			LjRoot46	ctrl.lj6.6	0.0100959
AtRoot1310	ctrl.at6.6	0.0291866			LjRoot303	ctrl.lj6.6	0
AtRoot480	ctrl.at6.6	0.0230861			LjRoot60	ctrl.lj6.6	0.00757193
AtRoot83	ctrl.at6.8	0.00207577			LjRoot1	ctrl.lj6.7	0.0347813
AtRoot131	ctrl.at6.8	0			LjRoot5	ctrl.lj6.7	0
AtRoot123D2	ctrl.at6.8	0			LjRoot52	ctrl.lj6.7	0.00507538
AtRoot77	ctrl.at6.8	0			LjRoot17	ctrl.lj6.7	0
AtRoot29	ctrl.at6.8	0			LjRoot72	ctrl.lj6.7	0.0150769
AtRoot935	ctrl.at6.8	0.183013			LjRoot82	ctrl.lj6.7	0.478877
AtRoot685	ctrl.at6.8	0			LjRoot16	ctrl.lj6.7	0
AtRoot101	ctrl.at6.8	0.174364			LjRoot24	ctrl.lj6.7	0
AtRoot61	ctrl.at6.8	0			LjRoot44	ctrl.lj6.7	0.00865801
AtRoot265	ctrl.at6.8	0.0576025			LjRoot80	ctrl.lj6.7	0.00716525
AtRoot418	ctrl.at6.8	0			LjRoot33	ctrl.lj6.7	0.208091
AtRoot695	ctrl.at6.8	0.017471			LjNodule218	ctrl.lj6.7	0
AtRoot68	ctrl.at6.8	0.405812			LjRoot59	ctrl.lj6.7	0.200926
AtRoot142	ctrl.at6.8	0.00138384			LjRoot46	ctrl.lj6.7	0.03299
AtRoot1310	ctrl.at6.8	0.118319			LjRoot303	ctrl.lj6.7	0
AtRoot480	ctrl.at6.8	0.0145304			LjRoot60	ctrl.lj6.7	0.00612032
AtRoot83	r401wt.at6.1	0.0115932			LjRoot1	ctrl.lj6.8	0.0327137
AtRoot131	r401wt.at6.1	0			LjRoot5	ctrl.lj6.8	0
AtRoot123D2	r401wt.at6.1	0			LjRoot52	ctrl.lj6.8	0.00916976
AtRoot77	r401wt.at6.1	0.00609537			LjRoot17	ctrl.lj6.8	0
AtRoot29	r401wt.at6.1	0			LjRoot72	ctrl.lj6.8	0.0354399
AtRoot935	r401wt.at6.1	0.400861			LjRoot82	ctrl.lj6.8	0.515489
AtRoot685	r401wt.at6.1	0			LjRoot16	ctrl.lj6.8	0
AtRoot101	r401wt.at6.1	0.152504			LjRoot24	ctrl.lj6.8	0
AtRoot61	r401wt.at6.1	0.000179276			LjRoot44	ctrl.lj6.8	0.00185874
AtRoot265	r401wt.at6.1	0.00179276			LjRoot80	ctrl.lj6.8	0.00520446
AtRoot418	r401wt.at6.1	0.0290427			LjRoot33	ctrl.lj6.8	0.174226
AtRoot695	r401wt.at6.1	0.024262			LjNodule218	ctrl.lj6.8	0
AtRoot68	r401wt.at6.1	0.222182			LjRoot59	ctrl.lj6.8	0.168278
AtRoot142	r401wt.at6.1	0.0185849			LjRoot46	ctrl.lj6.8	0.0532838
AtRoot1310	r401wt.at6.1	0.0396199			LjRoot303	ctrl.lj6.8	0
AtRoot480	r401wt.at6.1	0.0106968			LjRoot60	ctrl.lj6.8	0.00334572
AtRoot83	r401wt.at6.2	0.0150702			LjRoot1	r401wt.lj6.1	0.0432884
AtRoot131	r401wt.at6.2	0			LjRoot5	r401wt.lj6.1	0
AtRoot123D2	r401wt.at6.2	0			LjRoot52	r401wt.lj6.1	0.00456178
AtRoot77	r401wt.at6.2	0.00591763			LjRoot17	r401wt.lj6.1	0.00029118
AtRoot29	r401wt.at6.2	0			LjRoot72	r401wt.lj6.1	0.0367854
AtRoot935	r401wt.at6.2	0.414471			LjRoot82	r401wt.lj6.1	0.243618
AtRoot685	r401wt.at6.2	0.000631214			LjRoot16	r401wt.lj6.1	0
AtRoot101	r401wt.at6.2	0.139104			LjRoot24	r401wt.lj6.1	0.00106765
AtRoot61	r401wt.at6.2	0			LjRoot44	r401wt.lj6.1	0.0107736
AtRoot265	r401wt.at6.2	0.00118353			LjRoot80	r401wt.lj6.1	0.037756
AtRoot418	r401wt.at6.2	0			LjRoot33	r401wt.lj6.1	0.329613
AtRoot695	r401wt.at6.2	0.0219347			LjNodule218	r401wt.lj6.1	0
AtRoot68	r401wt.at6.2	0.246962			LjRoot59	r401wt.lj6.1	0.260701
AtRoot142	r401wt.at6.2	0.0180685			LjRoot46	r401wt.lj6.1	0.00077647
AtRoot1310	r401wt.at6.2	0.0365315			LjRoot303	r401wt.lj6.1	0
AtRoot480	r401wt.at6.2	0.0119142			LjRoot60	r401wt.lj6.1	0.0181501
AtRoot83	r401wt.at6.3	0.0042887			LjRoot1	r401wt.lj6.2	0.0708213
AtRoot131	r401wt.at6.3	0.00011286			LjRoot5	r401wt.lj6.2	0
AtRoot123D2	r401wt.at6.3	0			LjRoot52	r401wt.lj6.2	0.00727496
AtRoot77	r401wt.at6.3	0.00620732			LjRoot17	r401wt.lj6.2	0
AtRoot29	r401wt.at6.3	0.000395012			LjRoot72	r401wt.lj6.2	0.0159523
AtRoot935	r401wt.at6.3	0.402235			LjRoot82	r401wt.lj6.2	0.184591
AtRoot685	r401wt.at6.3	0			LjRoot16	r401wt.lj6.2	0
AtRoot101	r401wt.at6.3	0.128266			LjRoot24	r401wt.lj6.2	8.77e-05
AtRoot61	r401wt.at6.3	0			LjRoot44	r401wt.lj6.2	0.00683671
AtRoot265	r401wt.at6.3	0.000564302			LjRoot80	r401wt.lj6.2	0.0266456
AtRoot418	r401wt.at6.3	0			LjRoot33	r401wt.lj6.2	0.385135
AtRoot695	r401wt.at6.3	0.0110039			LjNodule218	r401wt.lj6.2	0
AtRoot68	r401wt.at6.3	0.205575			LjRoot59	r401wt.lj6.2	0.282321
AtRoot142	r401wt.at6.3	0.015349			LjRoot46	r401wt.lj6.2	0.00131475
AtRoot1310	r401wt.at6.3	0.044072			LjRoot303	r401wt.lj6.2	0
AtRoot480	r401wt.at6.3	0.0124146			LjRoot60	r401wt.lj6.2	0.00324305
AtRoot83	r401wt.at6.4	0.00966556			LjRoot1	r401wt.lj6.3	0.0385121
AtRoot131	r401wt.at6.4	0			LjRoot5	r401wt.lj6.3	0
AtRoot123D2	r401wt.at6.4	0			LjRoot52	r401wt.lj6.3	0.00471735
AtRoot77	r401wt.at6.4	0.00225332			LjRoot17	r401wt.lj6.3	0
AtRoot29	r401wt.at6.4	0.00189753			LjRoot72	r401wt.lj6.3	0.0237414
AtRoot935	r401wt.at6.4	0.367351			LjRoot82	r401wt.lj6.3	0.275849
AtRoot685	r401wt.at6.4	0.00029649			LjRoot16	r401wt.lj6.3	0
AtRoot101	r401wt.at6.4	0.111836			LjRoot24	r401wt.lj6.3	7.73e-05
AtRoot61	r401wt.at6.4	0.000237192			LjRoot44	r401wt.lj6.3	0.00371201
AtRoot265	r401wt.at6.4	0.00189753			LjRoot80	r401wt.lj6.3	0.0245921
AtRoot418	r401wt.at6.4	0			LjRoot33	r401wt.lj6.3	0.354265
AtRoot695	r401wt.at6.4	0.0224739			LjNodule218	r401wt.lj6.3	0
AtRoot68	r401wt.at6.4	0.309476			LjRoot59	r401wt.lj6.3	0.256361
AtRoot142	r401wt.at6.4	0.0219402			LjRoot46	r401wt.lj6.3	0.00208801
AtRoot1310	r401wt.at6.4	0.0447699			LjRoot303	r401wt.lj6.3	0
AtRoot480	r401wt.at6.4	0.0112666			LjRoot60	r401wt.lj6.3	0.00928002
AtRoot83	r401wt.at6.5	0.0097796			LjRoot1	r401wt.lj6.4	0.0543677
AtRoot131	r401wt.at6.5	0			LjRoot5	r401wt.lj6.4	0
AtRoot123D2	r401wt.at6.5	0			LjRoot52	r401wt.lj6.4	0.00208605
AtRoot77	r401wt.at6.5	0.00901632			LjRoot17	r401wt.lj6.4	0
AtRoot29	r401wt.at6.5	0.00062017			LjRoot72	r401wt.lj6.4	0.00925684
AtRoot935	r401wt.at6.5	0.298874			LjRoot82	r401wt.lj6.4	0.213299
AtRoot685	r401wt.at6.5	0			LjRoot16	r401wt.lj6.4	0
AtRoot101	r401wt.at6.5	0.124177			LjRoot24	r401wt.lj6.4	0
AtRoot61	r401wt.at6.5	0			LjRoot44	r401wt.lj6.4	0.0162973
AtRoot265	r401wt.at6.5	0.00128805			LjRoot80	r401wt.lj6.4	0.0391134
AtRoot418	r401wt.at6.5	0			LjRoot33	r401wt.lj6.4	0.277184
AtRoot695	r401wt.at6.5	0.0246637			LjNodule218	r401wt.lj6.4	0
AtRoot68	r401wt.at6.5	0.333651			LjRoot59	r401wt.lj6.4	0.344068
AtRoot142	r401wt.at6.5	0.0165061			LjRoot46	r401wt.lj6.4	0.0011734
AtRoot1310	r401wt.at6.5	0.0729415			LjRoot303	r401wt.lj6.4	0
AtRoot480	r401wt.at6.5	0.0413129			LjRoot60	r401wt.lj6.4	0.0258149
AtRoot83	r401wt.at6.6	0.0120731			LjRoot1	r401wt.lj6.5	0.0393187
AtRoot131	r401wt.at6.6	0.000129124			LjRoot5	r401wt.lj6.5	0
AtRoot123D2	r401wt.at6.6	0			LjRoot52	r401wt.lj6.5	0.0105092
AtRoot77	r401wt.at6.6	0.00426109			LjRoot17	r401wt.lj6.5	0.00090596
AtRoot29	r401wt.at6.6	0.000387372			LjRoot72	r401wt.lj6.5	0.0160355
AtRoot935	r401wt.at6.6	0.357738			LjRoot82	r401wt.lj6.5	0.464486
AtRoot685	r401wt.at6.6	0			LjRoot16	r401wt.lj6.5	0
AtRoot101	r401wt.at6.6	0.129899			LjRoot24	r401wt.lj6.5	9.06e-05
AtRoot61	r401wt.at6.6	0			LjRoot44	r401wt.lj6.5	0.00951259
AtRoot265	r401wt.at6.6	0.00238879			LjRoot80	r401wt.lj6.5	0.00407683
AtRoot418	r401wt.at6.6	0			LjRoot33	r401wt.lj6.5	0.238177
AtRoot695	r401wt.at6.6	0.0208535			LjNodule218	r401wt.lj6.5	0
AtRoot68	r401wt.at6.6	0.302344			LjRoot59	r401wt.lj6.5	0.18699
AtRoot142	r401wt.at6.6	0.0174317			LjRoot46	r401wt.lj6.5	0.018391
AtRoot1310	r401wt.at6.6	0.0510685			LjRoot303	r401wt.lj6.5	0
AtRoot480	r401wt.at6.6	0.0300859			LjRoot60	r401wt.lj6.5	0.00289908
AtRoot83	r401wt.at6.7	0.00718599			LjRoot1	r401wt.lj6.6	0.0338925
AtRoot131	r401wt.at6.7	0			LjRoot5	r401wt.lj6.6	0
AtRoot123D2	r401wt.at6.7	0			LjRoot52	r401wt.lj6.6	0.0173895
AtRoot77	r401wt.at6.7	0.00290498			LjRoot17	r401wt.lj6.6	0
AtRoot29	r401wt.at6.7	0			LjRoot72	r401wt.lj6.6	0.016503
AtRoot935	r401wt.at6.7	0.323981			LjRoot82	r401wt.lj6.6	0.497954
AtRoot685	r401wt.at6.7	0.000382234			LjRoot16	r401wt.lj6.6	0
AtRoot101	r401wt.at6.7	0.114823			LjRoot24	r401wt.lj6.6	6.82e-05
AtRoot61	r401wt.at6.7	0			LjRoot44	r401wt.lj6.6	0.0204583
AtRoot265	r401wt.at6.7	0.0011467			LjRoot80	r401wt.lj6.6	0.00381888
AtRoot418	r401wt.at6.7	0			LjRoot33	r401wt.lj6.6	0.186511
AtRoot695	r401wt.at6.7	0.0185766			LjNodule218	r401wt.lj6.6	0
AtRoot68	r401wt.at6.7	0.382769			LjRoot59	r401wt.lj6.6	0.153983
AtRoot142	r401wt.at6.7	0.0110848			LjRoot46	r401wt.lj6.6	0.0267321
AtRoot1310	r401wt.at6.7	0.0192646			LjRoot303	r401wt.lj6.6	0
AtRoot480	r401wt.at6.7	0.0317254			LjRoot60	r401wt.lj6.6	0.00218221
AtRoot83	r401wt.at6.8	0.00589893			LjRoot1	r401wt.lj6.7	0.0162472
AtRoot131	r401wt.at6.8	0.000131087			LjRoot5	r401wt.lj6.7	0
AtRoot123D2	r401wt.at6.8	0			LjRoot52	r401wt.lj6.7	0.00815546
AtRoot77	r401wt.at6.8	0.00157305			LjRoot17	r401wt.lj6.7	0
AtRoot29	r401wt.at6.8	0			LjRoot72	r401wt.lj6.7	0.0201975
AtRoot935	r401wt.at6.8	0.316379			LjRoot82	r401wt.lj6.7	0.617968
AtRoot685	r401wt.at6.8	6.55437e-05			LjRoot16	r401wt.lj6.7	0
AtRoot101	r401wt.at6.8	0.0905158			LjRoot24	r401wt.lj6.7	6.37e-05
AtRoot61	r401wt.at6.8	0			LjRoot44	r401wt.lj6.7	0.00866518
AtRoot265	r401wt.at6.8	0.000589893			LjRoot80	r401wt.lj6.7	0.00465116
AtRoot418	r401wt.at6.8	0			LjRoot33	r401wt.lj6.7	0.158777
AtRoot695	r401wt.at6.8	0.0129776			LjNodule218	r401wt.lj6.7	0
AtRoot68	r401wt.at6.8	0.377925			LjRoot59	r401wt.lj6.7	0.133291
AtRoot142	r401wt.at6.8	0.00550567			LjRoot46	r401wt.lj6.7	0.0201975
AtRoot1310	r401wt.at6.8	0.0786524			LjRoot303	r401wt.lj6.7	0
AtRoot480	r401wt.at6.8	0.0201875			LjRoot60	r401wt.lj6.7	0.00063715
AtRoot83	r401mut.at6.1	0.00688812			LjRoot1	r401wt.lj6.8	0.0161834
AtRoot131	r401mut.at6.1	0			LjRoot5	r401wt.lj6.8	0
AtRoot123D2	r401mut.at6.1	0			LjRoot52	r401wt.lj6.8	0.00443639
AtRoot77	r401mut.at6.1	0.00277747			LjRoot17	r401wt.lj6.8	0
AtRoot29	r401mut.at6.1	0			LjRoot72	r401wt.lj6.8	0.0230567
AtRoot935	r401mut.at6.1	0.242862			LjRoot82	r401wt.lj6.8	0.518308
AtRoot685	r401mut.at6.1	0.000333296			LjRoot16	r401wt.lj6.8	0
AtRoot101	r401mut.at6.1	0.124542			LjRoot24	r401wt.lj6.8	0
AtRoot61	r401mut.at6.1	0.000333296			LjRoot44	r401wt.lj6.8	0.014059
AtRoot265	r401mut.at6.1	0.00122209			LjRoot80	r401wt.lj6.8	0.00487378
AtRoot418	r401mut.at6.1	0			LjRoot33	r401wt.lj6.8	0.238065
AtRoot695	r401mut.at6.1	0.0272192			LjNodule218	r401wt.lj6.8	0
AtRoot68	r401mut.at6.1	0.423286			LjRoot59	r401wt.lj6.8	0.138778
AtRoot142	r401mut.at6.1	0.00833241			LjRoot46	r401wt.lj6.8	0.0210572
AtRoot1310	r401mut.at6.1	0.0381069			LjRoot303	r401wt.lj6.8	0
AtRoot480	r401mut.at6.1	0.0508832			LjRoot60	r401wt.lj6.8	0.00543614
AtRoot83	r401mut.at6.2	0.0101636			LjRoot1	r401mut.lj6.1	0.0602128
AtRoot131	r401mut.at6.2	0			LjRoot5	r401mut.lj6.1	0
AtRoot123D2	r401mut.at6.2	0			LjRoot52	r401mut.lj6.1	0.00761198
AtRoot77	r401mut.at6.2	0.00132127			LjRoot17	r401mut.lj6.1	0
AtRoot29	r401mut.at6.2	0			LjRoot72	r401mut.lj6.1	0.0171758
AtRoot935	r401mut.at6.2	0.236203			LjRoot82	r401mut.lj6.1	0.311213
AtRoot685	r401mut.at6.2	0			LjRoot16	r401mut.lj6.1	0
AtRoot101	r401mut.at6.2	0.164549			LjRoot24	r401mut.lj6.1	0.00409876
AtRoot61	r401mut.at6.2	0.00101636			LjRoot44	r401mut.lj6.1	0.0326925
AtRoot265	r401mut.at6.2	0.00365891			LjRoot80	r401mut.lj6.1	0.00683127
AtRoot418	r401mut.at6.2	0			LjRoot33	r401mut.lj6.1	0.230702
AtRoot695	r401mut.at6.2	0.0235796			LjNodule218	r401mut.lj6.1	0
AtRoot68	r401mut.at6.2	0.421689			LjRoot59	r401mut.lj6.1	0.282912
AtRoot142	r401mut.at6.2	0.00884236			LjRoot46	r401mut.lj6.1	0.00985654
AtRoot1310	r401mut.at6.2	0.0446184			LjRoot303	r401mut.lj6.1	0
AtRoot480	r401mut.at6.2	0.0412644			LjRoot60	r401mut.lj6.1	0.0303504
AtRoot83	r401mut.at6.3	0.00317577			LjRoot1	r401mut.lj6.2	0.0430791
AtRoot131	r401mut.at6.3	0			LjRoot5	r401mut.lj6.2	0.00157223
AtRoot123D2	r401mut.at6.3	0			LjRoot52	r401mut.lj6.2	0.0139614
AtRoot77	r401mut.at6.3	0.000855014			LjRoot17	r401mut.lj6.2	0
AtRoot29	r401mut.at6.3	0.000122145			LjRoot72	r401mut.lj6.2	0.0298723
AtRoot935	r401mut.at6.3	0.152559			LjRoot82	r401mut.lj6.2	0.429784
AtRoot685	r401mut.at6.3	0			LjRoot16	r401mut.lj6.2	0
AtRoot101	r401mut.at6.3	0.183584			LjRoot24	r401mut.lj6.2	0
AtRoot61	r401mut.at6.3	0			LjRoot44	r401mut.lj6.2	0.0227659
AtRoot265	r401mut.at6.3	0.00561866			LjRoot80	r401mut.lj6.2	0.00528269
AtRoot418	r401mut.at6.3	0			LjRoot33	r401mut.lj6.2	0.181435
AtRoot695	r401mut.at6.3	0.0249176			LjNodule218	r401mut.lj6.2	0
AtRoot68	r401mut.at6.3	0.433126			LjRoot59	r401mut.lj6.2	0.237721
AtRoot142	r401mut.at6.3	0.00964944			LjRoot46	r401mut.lj6.2	0.0201245
AtRoot1310	r401mut.at6.3	0.0967387			LjRoot303	r401mut.lj6.2	0
AtRoot480	r401mut.at6.3	0.0494687			LjRoot60	r401mut.lj6.2	0.00905603
AtRoot83	r401mut.at6.4	0.0283256			LjRoot1	r401mut.lj6.3	0.0288498
AtRoot131	r401mut.at6.4	0			LjRoot5	r401mut.lj6.3	0
AtRoot123D2	r401mut.at6.4	0			LjRoot52	r401mut.lj6.3	0.0153616
AtRoot77	r401mut.at6.4	0.000717103			LjRoot17	r401mut.lj6.3	0
AtRoot29	r401mut.at6.4	0			LjRoot72	r401mut.lj6.3	0.0304983
AtRoot935	r401mut.at6.4	0.349229			LjRoot82	r401mut.lj6.3	0.472162
AtRoot685	r401mut.at6.4	0			LjRoot16	r401mut.lj6.3	0
AtRoot101	r401mut.at6.4	0.0413529			LjRoot24	r401mut.lj6.3	0
AtRoot61	r401mut.at6.4	0			LjRoot44	r401mut.lj6.3	0.0121394
AtRoot265	r401mut.at6.4	0.000717103			LjRoot80	r401mut.lj6.3	0.00524541
AtRoot418	r401mut.at6.4	0			LjRoot33	r401mut.lj6.3	0.162608
AtRoot695	r401mut.at6.4	0.0328672			LjNodule218	r401mut.lj6.3	0
AtRoot68	r401mut.at6.4	0.436596			LjRoot59	r401mut.lj6.3	0.224803
AtRoot142	r401mut.at6.4	0.0147006			LjRoot46	r401mut.lj6.3	0.0206819
AtRoot1310	r401mut.at6.4	0.00621489			LjRoot303	r401mut.lj6.3	0
AtRoot480	r401mut.at6.4	0.0329867			LjRoot60	r401mut.lj6.3	0.00689397
AtRoot83	r401mut.at6.5	0.00160392			LjRoot1	r401mut.lj6.4	0.0297181
AtRoot131	r401mut.at6.5	0			LjRoot5	r401mut.lj6.4	0
AtRoot123D2	r401mut.at6.5	0			LjRoot52	r401mut.lj6.4	0.00640081
AtRoot77	r401mut.at6.5	0.00066044			LjRoot17	r401mut.lj6.4	0.0012192
AtRoot29	r401mut.at6.5	0			LjRoot72	r401mut.lj6.4	0.0199644
AtRoot935	r401mut.at6.5	0.198887			LjRoot82	r401mut.lj6.4	0.562306
AtRoot685	r401mut.at6.5	0			LjRoot16	r401mut.lj6.4	0
AtRoot101	r401mut.at6.5	0.259175			LjRoot24	r401mut.lj6.4	0
AtRoot61	r401mut.at6.5	0			LjRoot44	r401mut.lj6.4	0.0189992
AtRoot265	r401mut.at6.5	0.00443438			LjRoot80	r401mut.lj6.4	0.00452121
AtRoot418	r401mut.at6.5	0			LjRoot33	r401mut.lj6.4	0.190653
AtRoot695	r401mut.at6.5	0.0261345			LjNodule218	r401mut.lj6.4	0
AtRoot68	r401mut.at6.5	0.319464			LjRoot59	r401mut.lj6.4	0.135484
AtRoot142	r401mut.at6.5	0.00273611			LjRoot46	r401mut.lj6.4	0.0174752
AtRoot1310	r401mut.at6.5	0.00367959			LjRoot303	r401mut.lj6.4	0
AtRoot480	r401mut.at6.5	0.0837815			LjRoot60	r401mut.lj6.4	0.00868682
AtRoot83	r401mut.at6.6	0.0027946			LjRoot1	r401mut.lj6.5	0.0404429
AtRoot131	r401mut.at6.6	0.00349325			LjRoot5	r401mut.lj6.5	0
AtRoot123D2	r401mut.at6.6	0			LjRoot52	r401mut.lj6.5	0.0011655
AtRoot77	r401mut.at6.6	0			LjRoot17	r401mut.lj6.5	0
AtRoot29	r401mut.at6.6	0			LjRoot72	r401mut.lj6.5	0.0254079
AtRoot935	r401mut.at6.6	0.154634			LjRoot82	r401mut.lj6.5	0.298951
AtRoot685	r401mut.at6.6	0			LjRoot16	r401mut.lj6.5	0
AtRoot101	r401mut.at6.6	0.16721			LjRoot24	r401mut.lj6.5	0.00011655
AtRoot61	r401mut.at6.6	0			LjRoot44	r401mut.lj6.5	0.00699301
AtRoot265	r401mut.at6.6	0.00186306			LjRoot80	r401mut.lj6.5	0.0130536
AtRoot418	r401mut.at6.6	0			LjRoot33	r401mut.lj6.5	0.28951
AtRoot695	r401mut.at6.6	0.00954821			LjNodule218	r401mut.lj6.5	0
AtRoot68	r401mut.at6.6	0.508384			LjRoot59	r401mut.lj6.5	0.26352
AtRoot142	r401mut.at6.6	0.00163018			LjRoot46	r401mut.lj6.5	0.0020979
AtRoot1310	r401mut.at6.6	0.00605496			LjRoot303	r401mut.lj6.5	0
AtRoot480	r401mut.at6.6	0.041919			LjRoot60	r401mut.lj6.5	0.0100233
AtRoot83	r401mut.at6.8	0.00475967			LjRoot1	r401mut.lj6.6	0.0479397
AtRoot131	r401mut.at6.8	0			LjRoot5	r401mut.lj6.6	0
AtRoot123D2	r401mut.at6.8	0			LjRoot52	r401mut.lj6.6	0.00064638
AtRoot77	r401mut.at6.8	0.000176284			LjRoot17	r401mut.lj6.6	0
AtRoot29	r401mut.at6.8	0			LjRoot72	r401mut.lj6.6	0.00716402
AtRoot935	r401mut.at6.8	0.201199			LjRoot82	r401mut.lj6.6	0.341341
AtRoot685	r401mut.at6.8	0			LjRoot16	r401mut.lj6.6	0
AtRoot101	r401mut.at6.8	0.207604			LjRoot24	r401mut.lj6.6	0.00010773
AtRoot61	r401mut.at6.8	0			LjRoot44	r401mut.lj6.6	0.0128737
AtRoot265	r401mut.at6.8	0.0080503			LjRoot80	r401mut.lj6.6	0.00802586
AtRoot418	r401mut.at6.8	0			LjRoot33	r401mut.lj6.6	0.231457
AtRoot695	r401mut.at6.8	0.0234458			LjNodule218	r401mut.lj6.6	0
AtRoot68	r401mut.at6.8	0.38377			LjRoot59	r401mut.lj6.6	0.247239
AtRoot142	r401mut.at6.8	0.00763897			LjRoot46	r401mut.lj6.6	0.00177754
AtRoot1310	r401mut.at6.8	0.0195088			LjRoot303	r401mut.lj6.6	0
AtRoot480	r401mut.at6.8	0.0321424			LjRoot60	r401mut.lj6.6	0.00043092
					LjRoot1	r401mut.lj6.7	0.0308958
					LjRoot5	r401mut.lj6.7	0
					LjRoot52	r401mut.lj6.7	0.00081735
					LjRoot17	r401mut.lj6.7	0
					LjRoot72	r401mut.lj6.7	0.011007
					LjRoot82	r401mut.lj6.7	0.475153
					LjRoot16	r401mut.lj6.7	0
					LjRoot24	r401mut.lj6.7	0.00016347
					LjRoot44	r401mut.lj6.7	0.013677
					LjRoot80	r401mut.lj6.7	0.00904534
					LjRoot33	r401mut.lj6.7	0.22488
					LjNodule218	r401mut.lj6.7	0
					LjRoot59	r401mut.lj6.7	0.209895
					LjRoot46	r401mut.lj6.7	0.0126417
					LjRoot303	r401mut.lj6.7	0
					LjRoot60	r401mut.lj6.7	0.00457716
					LjRoot1	r401mut.lj6.8	0.040858
					LjRoot5	r401mut.lj6.8	0
					LjRoot52	r401mut.lj6.8	0.00220556
					LjRoot17	r401mut.lj6.8	0
					LjRoot72	r401mut.lj6.8	0.0229929
					LjRoot82	r401mut.lj6.8	0.362649
					LjRoot16	r401mut.lj6.8	0
					LjRoot24	r401mut.lj6.8	0
					LjRoot44	r401mut.lj6.8	0.00628584
					LjRoot80	r401mut.lj6.8	0.0105315
					LjRoot33	r401mut.lj6.8	0.304202
					LjNodule218	r401mut.lj6.8	0
					LjRoot59	r401mut.lj6.8	0.239027
					LjRoot46	r401mut.lj6.8	0.00286723
					LjRoot303	r401mut.lj6.8	0
					LjRoot60	r401mut.lj6.8	0.00408028

## Sheet: 2C
Sample	Relative_abundance
r401wt.at6.1	0.0439823
r401wt.at6.2	0.0509705
r401wt.at6.3	0.0375825
r401wt.at6.4	0.0539611
r401wt.at6.5	0.0367808
r401wt.at6.6	0.0408032
r401wt.at6.7	0.0441862
r401wt.at6.8	0.0497477
r401wt.lj6.1	0.00145589
r401wt.lj6.2	0.00201595
r401wt.lj6.4	0.00130378
r401wt.lj6.5	0.00144954
r401wt.lj6.6	0.000954719
r401wt.lj6.7	0.000764575
r401wt.lj6.8	0.000812297
r401mut.at6.1	0.0259971
r401mut.at6.2	0.0202256
r401mut.at6.3	0.00500794
r401mut.at6.4	0.027967
r401mut.at6.5	0.0135862
r401mut.at6.6	0.0444807
r401mut.at6.8	0.0290868
r401mut.lj6.1	0
r401mut.lj6.2	0.000880448
r401mut.lj6.3	0.000749344
r401mut.lj6.4	0.000914402
r401mut.lj6.5	0.00128205
r401mut.lj6.6	0.000969566
r401mut.lj6.7	0.00081735
r401mut.lj6.8	0.00110278

## Sheet: 3B
LjSC6_mock	AtSC6_mock	LjSC6_doL59_mock	AtSC6_doA68_mock	LjSC6_do59_A68_mock	AtSC6_do68_L59_mock	LjSC6_R401	AtSC6_R401	LjSC6_doL59_R401	AtSC6_doA68_R401	LjSC6_do59_A68_R401	AtSC6_do68_L59_R401	axenic_mock	axenic_R401
11.3	13.6	20.7	14.7	19.7	19.6	22.3	9.4	9.1	4.8	14	15	23.5	5.5
22	14.5	19.9	17.4	18.9	18.8	20.2	6.7	8.2	5.8	6.3	20.4	20.4	5.5
17.9	12.9	18.5	18.7	21.4	13.8	11.6	7.8	11.3	4.4	12.1	16.5	15.1	6.2
21.4	14.5	23.9	13.6	15.9	19	10.9	6.8	5.2	8.1	7.4	13.1	22.7	3.3
23.8	18.5	22	14.7	18.1	13.7	12.4	9.3	9.4	8.1	9.9	28	23.2	5.4
21.3	19.7	26.7	21.7	15	19.9	18.1	7	9.4	5.1	5.7	20.1	19.9	5.3
24.3	17.1	20.1	15.7	20.3	19.7	17.1	9.5	6.7	4.6	10.1	12.3	21.1	6.1
24.2	21.8	24.3	18.3	21.9	12.6	14.9	5.4	8.5	6.2	12.5	10.7	19.2	4.5
23.8	17.3	20.2	14.6	25.7	14.6	13.7	7.4	9.2	6.4	10	14	15.8	6.6
17	13.9	19.2	10.9	20.2	20.1	19.8	7.1	11.6	4.6	10.3	15	14	6.8
22.6	15.8	19	10.4	17.3	16.2	15	9.4	10.8	6.3	9.6	14.9	17.7	7.8
22	21.1	19.7	10.4	27	9.8	21.4	7	8.5	4.4	13.1	17.7	14.2	8.2
20.1	23.2	19	9.1	19.8	15.6	13.9	8	9.1	5.9	11.6	17.5	11.8	9.7
12.4	21.7	19.8	17.6	29.4	15.5	15.7	9.7	8.6	5	9	7.9	22.8	7.7
23.2	18.6	22.5	10.9	21.1	7.7	15	9.8	5.8	8.6	14.1	13.3	14.3	7.4
13.2	13.2	18.4	14.5	12.2	7.6	13.9	9.5	4.5	4.1	10.7	11	17.1	6.3
24	15.6	23.5	16.5	18.8	18	16.7	9.5	9.1	3.6	14.4	15.3
15.9	11.7	26.6	13.8	16.5	20.4	13.8	7.3	8.1	5.6	7	19.5
23.2	10.4	16.2	13.1	13.4	12.8	17.7	7.7	14.7	6.3	13.6	9.1
17.6	18.6	16	14.6	17.8	17.6	14	10.6	9.5	6	8.8	10.4
15.7	17.1	17.1	19.9	21.8	15.1	15.2	11.4	6.6	7.6	5.4	16.5
19.1	9.5	22.8	16	28.3	21.9	17.2	8.8	10	6.2	7.8	12.7
11.2	18.1	19.8	13.3	26.6	23.8	8.9	8.9	7.3	7.9	12	17.4
21.8	10.8	22.6	11.9	14.5	16.9	14.8	9	8	1.9	6.4	19.5
16.1	17.1	22.3	9.7	13	10.2	22.3	8.8	9.1	9.3	11.6	16.9
18.7	19.5	11.9	12.2	17.4	15.1	18.2	9.1	9.4	8.3	10.2	17.7
17.7	16.5	17.9	11.9	23.1	12.7	17.2	7.7	7.6	7.2	8.2	15.4
21.7	9.3	21.7	14.1	23	18.9	15.3	8.5	10	5.4	7.2	10.4
22.1	15.8	18.5	16.2	19.4	18.6	13.9	9.5	9	8.9	5.6	13.6
18.6	18.4	25	15.1	18.4	16.5	15.1	10.6	8.6	6.2	13.2	16.1
7.5	20.9	27.4	11	28	17.7	11	10.2	10.2	7.2	11.4	21.4
	17.8	21.6		23.8	12	14.6	7.5		6.1	7.7

## Sheet: 4A
strain	halo
AtRoot9_mut	15
AtRoot9_mut	14
AtRoot9_mut	14
AtRoot9_mut	14
AtRoot68_mut	17
AtRoot68_mut	16
AtRoot68_mut	15
AtRoot68_mut	15
AtRoot71_mut	18
AtRoot71_mut	16
AtRoot71_mut	16
AtRoot71_mut	16
AtRoot329_mut	15
AtRoot329_mut	15
AtRoot329_mut	14
AtRoot329_mut	14
AtRoot562_mut	18
AtRoot562_mut	16
AtRoot562_mut	17
AtRoot562_mut	18
AtRoot569_mut	17
AtRoot569_mut	17
AtRoot569_mut	17
AtRoot569_mut	16
LjRoot152_mut	18
LjRoot152_mut	17
LjRoot152_mut	18
LjRoot152_mut	19
LjRoot162_mut	18
LjRoot162_mut	17
LjRoot162_mut	16
LjRoot162_mut	17
LjRoot277_mut	15
LjRoot277_mut	14
LjRoot277_mut	14
LjRoot277_mut	15
AtRoot562_wt	13
AtRoot562_wt	14
AtRoot562_wt	12
AtRoot562_wt	14
AtRoot569_wt	12
AtRoot569_wt	12
AtRoot569_wt	11
AtRoot569_wt	12
LjRoot152_wt	13
LjRoot152_wt	14
LjRoot152_wt	14
LjRoot152_wt	14
LjRoot162_wt	15
LjRoot162_wt	14
LjRoot162_wt	14
LjRoot162_wt	15
LjRoot277_wt	10
LjRoot277_wt	11
LjRoot277_wt	11
LjRoot277_wt	11
AtRoot329_wt	0
AtRoot329_wt	0
AtRoot329_wt	0
AtRoot329_wt	0
AtRoot9_wt	0
AtRoot9_wt	0
AtRoot9_wt	0
AtRoot9_wt	0
AtRoot68_wt	0
AtRoot68_wt	0
AtRoot68_wt	0
AtRoot68_wt	0
AtRoot71_wt	0
AtRoot71_wt	0
AtRoot71_wt	0
AtRoot71_wt	0

## Sheet: 4B
strain	ratio
axenic	0.496857
axenic	0.330016
axenic	0.462022
axenic	0.194343
axenic	0.295181
axenic	0.489523
axenic	0.476689
axenic	0.267679
axenic	0.319015
axenic	0.166841
axenic	0.168675
axenic	0.41252
axenic	0.177842
axenic	0.113672
axenic	0.0733368
axenic	0.473023
LjRoot92	0.389162
LjRoot92	0.553019
LjRoot92	0.324301
LjRoot92	0.392575
LjRoot92	0.293578
LjRoot92	0.576915
LjRoot92	0.669085
LjRoot92	0.423298
LjRoot92	0.488159
LjRoot92	0.474504
LjRoot92	0.426712
LjRoot92	0.464263
LjRoot92	0.539364
LjRoot92	0.296992
LjRoot92	0.508641
LjRoot92	0.447194
LjRoot162	0.446045
LjRoot162	0.312231
LjRoot162	0.486932
LjRoot162	0.267627
LjRoot162	0.447903
LjRoot162	0.570566
LjRoot162	0.542688
LjRoot162	0.447903
LjRoot162	0.440469
LjRoot162	0.657916
LjRoot162	0.386572
LjRoot162	0.5018
LjRoot162	0.286212
LjRoot162	0.416309
LjRoot162	0.518527
LjRoot162	0.555698
AtRoot329	1.13432
AtRoot329	0.967458
AtRoot329	0.692727
AtRoot329	1.1478
AtRoot329	0.886555
AtRoot329	1.20848
AtRoot329	1.05342
AtRoot329	1.13769
AtRoot329	0.90341
AtRoot329	0.591599
AtRoot329	0.930377
AtRoot329	1.1832
AtRoot329	0.515753
AtRoot329	1.04667
AtRoot329	0.404512
AtRoot329	0.638792
LjRoot59	1.04128
LjRoot59	0.770971
LjRoot59	0.881446
LjRoot59	1.04363
LjRoot59	0.966064
LjRoot59	0.752167
LjRoot59	1.01543
LjRoot59	0.942559
LjRoot59	0.519465
LjRoot59	0.876745
LjRoot59	0.658146
LjRoot59	1.1447
LjRoot59	0.907301
LjRoot59	0.383135
LjRoot59	0.526517
LjRoot59	0.611136
LjRoot54	2.3765
LjRoot54	1.80487
LjRoot54	2.00071
LjRoot54	2.35004
LjRoot54	2.18066
LjRoot54	1.82075
LjRoot54	2.28123
LjRoot54	1.99541
LjRoot54	1.14855
LjRoot54	1.96895
LjRoot54	1.482
LjRoot54	2.60939
LjRoot54	2.03776
LjRoot54	0.862738
LjRoot54	1.20677
LjRoot54	1.38144
AtRoot9	1.2619
AtRoot9	1.08736
AtRoot9	1.25881
AtRoot9	0.94372
AtRoot9	1.24491
AtRoot9	1.29433
AtRoot9	1.38701
AtRoot9	1.06574
AtRoot9	0.945265
AtRoot9	0.755285
AtRoot9	0.642533
AtRoot9	0.966889
AtRoot9	0.835602
AtRoot9	0.983879
AtRoot9	0.73984
AtRoot9	0.673424
AtRoot68	0.332709
AtRoot68	0.44624
AtRoot68	0.367399
AtRoot68	0.274367
AtRoot68	0.345324
AtRoot68	0.30748
AtRoot68	0.219178
AtRoot68	0.170297
AtRoot68	0.283828
AtRoot68	0.13403
AtRoot68	0.2381
AtRoot68	0.269636
AtRoot68	0.219178
AtRoot68	0.165566
AtRoot68	0.126146
AtRoot68	0.154528
AtRoot71	0.302719
AtRoot71	0.381822
AtRoot71	0.450276
AtRoot71	0.397034
AtRoot71	0.349876
AtRoot71	0.44267
AtRoot71	0.460924
AtRoot71	0.345313
AtRoot71	0.444191
AtRoot71	0.474615
AtRoot71	0.362046
AtRoot71	0.255562
AtRoot71	0.339228
AtRoot71	0.403118
AtRoot71	0.285986
AtRoot71	0.292071
AtRoot562	0.295079
AtRoot562	0.341586
AtRoot562	0.368848
AtRoot562	0.221309
AtRoot562	0.338378
AtRoot562	0.229327
AtRoot562	0.328756
AtRoot562	0.352811
AtRoot562	0.364037
AtRoot562	0.327152
AtRoot562	0.280645
AtRoot562	0.243761
AtRoot562	0.261401
AtRoot562	0.189235
AtRoot562	0.23895
AtRoot562	0.174802
AtRoot569	0.460446
AtRoot569	0.686371
AtRoot569	0.540256
AtRoot569	0.321698
AtRoot569	0.394141
AtRoot569	0.913524
AtRoot569	0.992107
AtRoot569	0.512015
AtRoot569	0.796878
AtRoot569	0.629889
AtRoot569	0.756359
AtRoot569	0.638484
AtRoot569	0.833713
AtRoot569	0.841081
AtRoot569	0.469041
AtRoot569	0.422382
LjRoot71	0.796082
LjRoot71	0.711498
LjRoot71	0.682889
LjRoot71	0.542331
LjRoot71	0.675426
LjRoot71	0.884397
LjRoot71	0.880665
LjRoot71	0.600793
LjRoot71	0.488844
LjRoot71	0.501283
LjRoot71	0.376895
LjRoot71	0.578403
LjRoot71	0.491332
LjRoot71	0.307238
LjRoot71	0.712742
LjRoot71	0.595817
LjRoot152	0.461818
LjRoot152	0.825455
LjRoot152	0.890909
LjRoot152	1.46909
LjRoot152	0.912727
LjRoot152	1.34182
LjRoot152	1.13455
LjRoot152	1.09636
LjRoot152	1.12364
LjRoot152	0.976364
LjRoot152	0.554545
LjRoot152	0.901818
LjRoot152	1.24182
LjRoot152	0.576364
LjRoot152	0.903636
LjRoot152	0.903636
LjRoot154	0.842916
LjRoot154	1.58576
LjRoot154	1.0931
LjRoot154	0.950686
LjRoot154	1.12774
LjRoot154	1.28939
LjRoot154	1.24705
LjRoot154	1.94371
LjRoot154	0.908347
LjRoot154	1.14698
LjRoot154	1.06615
LjRoot154	0.600433
LjRoot154	1.37022
LjRoot154	1.27784
LjRoot154	1.34713
LjRoot154	1.77436
LjRoot277	0.943511
LjRoot277	0.853435
LjRoot277	0.667176
LjRoot277	0.879389
LjRoot277	0.89313
LjRoot277	1.22901
LjRoot277	0.862595
LjRoot277	0.725191
LjRoot277	0.961832
LjRoot277	0.650382
LjRoot277	0.677863
LjRoot277	0.728244
LjRoot277	0.563359
LjRoot277	0.696183
LjRoot277	0.945038
LjRoot277	1.00458
LjRoot281	0.958959
LjRoot281	0.753571
LjRoot281	0.49322
LjRoot281	0.478756
LjRoot281	0.49322
LjRoot281	0.338456
LjRoot281	0.540951
LjRoot281	0.454167
LjRoot281	0.63352
LjRoot281	0.6017
LjRoot281	0.490327
LjRoot281	0.779606
LjRoot281	0.607485
LjRoot281	0.919906
LjRoot281	1.05731
LjRoot281	0.582896

[truncated: 14 more sheets: S4, S5A, S5B, S7A, S7B, S8A, S8B, S8C, S8D, S9, S10, S11B, S13AB, S13C]
