# Supplementary material for: Pseudomonas intra-genus competition determines the protective function of synthetic bacterial communities in Arabidopsis thaliana
Source: PLoS Biol. 2025 Jul 15;23(7):e3002882. doi: 10.1371/journal.pbio.3002882 (PMC12262851; doi:10.1371/journal.pbio.3002882)
Supplement: S1 File — (TXT) [file pbio.3002882.s024.txt]

((((Root569:0.02560737599,Root9:0.02560737599):0.04294341169,((Root329:0.04249290235,LjRoot277:0.04249290235):0.01634706555,(LjRoot281:0.04958847037,(Root401:0.01810714921,(LjRoot154:0,(LjRoot54:0,LjRoot59:0):0):0.01810714921):0.03148132116):0.009251497531):0.009710819779):0.006992574916,(LjRoot152:0.06999738734,((Root68:0,Root71:0):0.05661654813,(LjRoot162:0.04780704301,Root562:0.04780704301):0.00880950512):0.01338083921):0.005545975257):0.0233726699,(LjRoot92:0.0924804389,LjRoot71:0.0924804389):0.006435593591);
