# Supplementary material for: Pseudomonas intra-genus competition determines the protective function of synthetic bacterial communities in Arabidopsis thaliana
Source: PLoS Biol. 2025 Jul 15;23(7):e3002882. doi: 10.1371/journal.pbio.3002882 (PMC12262851; doi:10.1371/journal.pbio.3002882)
Supplement: S2 File — (TXT) [file pbio.3002882.s025.txt]

((AtRoot901:0.00561806,LjRoot82:0.02255201):0.61466904[1.0000],((AtRoot147:0.02923452,LjRoot15:0.02605337):0.21027293[1.0000],((AtRoot431:0.01508205,LjRoot303:0.00446456):0.04774876[1.0000],((AtRoot135:0.02062662,LjRoot80:0.01024128):0.10654120[1.0000],((AtRoot563:0.02213795,LjRoot49:0.03026469):0.02553484[1.0000],(AtRoot53:0.03051859,LjRoot12:0.01027107):0.05860673[0.9980]):0.04614788[1.0000]):0.02105305[0.5380]):0.20975497[1.0000]):0.05821215[0.7420],((((AtRoot559:0.00458381,LjRoot143:0.04914042):0.08044449[1.0000],(AtRoot569:0.00299640,LjRoot154:0.01747281):0.13246301[1.0000]):0.01002121[0.8920],((AtRoot29:0.04825152,LjRoot20:0.06945188):0.02341414[0.9740],((AtRoot418:0.07140370,LjRoot25:0.01074231):0.03322840[1.0000],(AtRoot83:0.00587494,LjRoot1:0.00273668):0.08387037[1.0000]):0.01748010[0.5380]):0.15000532[1.0000]):0.11289277[1.0000],((AtRoot720:0.04525910,LjRoot262:0.05406273):0.08809352[1.0000],(((AtRoot655:0.03343808,LjRoot284:0.04594914):0.07179607[1.0000],(AtRoot670:0.00266404,LjRoot90:0.00987812):0.07047557[1.0000]):0.02839076[0.8260],((AtRoot635:0.01365318,LjRoot222:0.03033363):0.04632730[1.0000],((AtRoot73:0.01273140,LjRoot11:0.02931363):0.04108113[1.0000],(AtRoot157:0.01597150,LjNodule215:0.01466275):0.01304833[1.0000]):0.02097754[0.9680]):0.04268742[0.9980]):0.01378873[0.7820]):0.10822270[1.0000]):0.03493041[0.9880]);
