# Supplementary material for: Pseudomonas intra-genus competition determines the protective function of synthetic bacterial communities in Arabidopsis thaliana
Source: PLoS Biol. 2025 Jul 15;23(7):e3002882. doi: 10.1371/journal.pbio.3002882 (PMC12262851; doi:10.1371/journal.pbio.3002882)
Supplement: S3 File — (TXT) [file pbio.3002882.s026.txt]

((AtRoot935:0.00814143,LjRoot82:0.01280608):0.56830202[1.0000],((AtRoot265:0.00616804,LjRoot80:0.00591573):0.11564235[1.0000],((AtRoot1310:0.01383291,LjRoot303:0.01539501):0.05100000[1.0000],((AtRoot61:0.02046712,LjRoot44:0.01661139):0.06552188[1.0000],(AtRoot101:0.03597850,LjRoot24:0.02017904):0.02166867[1.0000]):0.03261712[0.9900]):0.00040632[0.8880]):0.19119761[1.0000],((AtRoot131:0.01963547,LjRoot5:0.02336559):0.19363078[1.0000],(((AtRoot68:0.01476666,LjRoot59:0.00347221):0.12419052[1.0000],((AtRoot480:0.07933465,LjRoot60:0.08094403):0.04273100[0.9980],((AtRoot29:0.05680254,LjRoot72:0.05086440):0.01973508[0.8240],((AtRoot418:0.06098148,LjRoot33:0.01311968):0.03344688[1.0000],(AtRoot83:0.00455329,LjRoot1:0.00136471):0.07522033[1.0000]):0.01169579[0.4580]):0.12537958[1.0000]):0.02623303[0.7880]):0.08676471[1.0000],((AtRoot720:0.04616156,LjRoot262:0.04347090):0.09128224[1.0000],(((AtRoot123D2:0.06453809,LjRoot52:0.04204964):0.03699557[1.0000],(AtRoot77:0.03686959,LjRoot17:0.04199281):0.07304013[1.0000]):0.02220392[0.4980],((AtRoot685:0.02168775,LjRoot222:0.02722583):0.04809909[1.0000],((AtRoot695:0.01371985,LjNodule218:0.00460337):0.01613763[1.0000],(AtRoot142:0.02530358,LjRoot46:0.01865682):0.01232030[0.8960]):0.02971997[1.0000]):0.02512404[1.0000]):0.01570626[0.8880]):0.11037548[1.0000]):0.06754781[1.0000]):0.02788929[0.4060]);
